# Supplementary material for: Identification and Characterization of Hibiscus mutabilis Varieties Resistant to Bemisia tabaci and Their Resistance Mechanisms
Source: Insects. 2024 Jun 14;15(6):454. doi: 10.3390/insects15060454 (PMC11203673; doi:10.3390/insects15060454)
Supplement: Supplementary file 1 [file insects-15-00454-s001.zip]

Archive with 1 entries (1 files):
- insects-3030630-supplementary.pdf
